# Supplementary material for: Comparative study of nasal cavity drug delivery efficiency with different nozzles in a 3D printed model
Source: PeerJ. 2024 Apr 10;12:e17227. doi: 10.7717/peerj.17227 (PMC11015827; doi:10.7717/peerj.17227)
Supplement: File S2 [file peerj-12-17227-s003.xlsx]

## Sheet: sheet1
			Spraying area on the nasal septum (mm2)
Number of repetitions	Nozzle A 30°administration angle	Nozzle A 40°administration angle	Nozzle A 50°administration angle	Nozzle B 30°administration angle	Nozzle B 40°administration angle	Nozzle B 50°administration angle	Nozzle C 30°administration angle	Nozzle C 40°administration angle	Nozzle D 50°administration angle
1	234.6	130	424.5	158.6	268.3	237.8	163.1	349.7	527.98
2	260.6	299.5	369.2	258.6	115.8	279.1	273.2	244.4	397.8
3	49.8	425.3	319.3	311.5	135.1	147.7	237.8	542.8	511.5
4	254.2	349.4	238.6	89	313.5	386.1	171.2	448.8	488.8
5	256.6	379.6	167.9	153.4	162.8	257.3	317.8	553.9	512.7
6	198	269.4	531.62	267.9	186.6	252.8	373.2	359.9	359.4
7	138	226.9	359.6	264.5	245.6	261.9	355.8	507.3	490.66
8	172.6	125.5	239.4	222.8	259.7	207.8	414.7	398.24	535.8
9	120	377.7	427	194.6	399.4	269.8	450.1	325.7	502.6
Average area（mm²）	187.156	287.033	341.902	213.433	231.867	255.589	306.322	414.527	480.804
			Maximal spraying distance on nasal septum (cm)
Number of repetitions	Nozzle A 30°administration angle	Nozzle A 40°administration angle	Nozzle A 50°administration angle	Nozzle B 30°administration angle	Nozzle B 40°administration angle	Nozzle B 50°administration angle	Nozzle C 30°administration angle	Nozzle C 40°administration angle	Nozzle D 50°administration angle
1	7.1	7.5	7.1	7.5	7.5	6	8	7.5	7.1
2	7.5	6	6.5	7.5	7.5	7.1	8	7	7.1
3	7.1	7.5	7.1	7.5	7.5	7.1	8	7.5	7.1
4	7.5	7.5	6	7	6.5	7.1	8	7.5	7.1
5	7.5	7.5	7.1	7.1	7.5	7.1	6.5	7.5	7.1
6	7.5	6	7.1	7	5.5	7.1	6.5	7.5	7.1
7	7.5	6.5	7.1	7.5	7	7.1	8	7.5	7.1
8	7.5	7.5	7.1	6.5	5.5	7.1	7	7.5	7.1
9	3.8	7.5	7.1	6.5	7.5	7.1	8	7.5	7.1
mean ( cm)	7	7.05556	6.91111	7.12222	6.88889	6.97778	7.55556	7.44444	7.1
			Staining score on the lateral nasal wall
head of inferior turbinate: HIT	Nozzle A 30°administration angle	Nozzle A 40°administration angle	Nozzle A 50°administration angle	Nozzle B 30°administration angle	Nozzle B 40°administration angle	Nozzle B 50°administration angle	Nozzle C 30°administration angle	Nozzle C 40°administration angle	Nozzle D 50°administration angle
1	1	1	1	1	1	1	1	1	1
2	1	1	1	1	1	1	1	1	1
3	1	1	1	1	1	1	1	1	1
4	1	1	1	1	1	1	1	1	1
5	1	1	1	1	1	1	1	1	1
6	1	1	1	1	1	1	1	1	1
7	1	1	1	1	1	1	1	1	1
8	1	1	1	1	1	1	1	1	1
9	1	1	1	1	1	1	1	1	1
tail of inferior turbinate: TIT	Nozzle A 30°administration angle	Nozzle A 40°administration angle	Nozzle A 50°administration angle	Nozzle B 30°administration angle	Nozzle B 40°administration angle	Nozzle B 50°administration angle	Nozzle C 30°administration angle	Nozzle C 40°administration angle	Nozzle D 50°administration angle
1	0	0	2	2	2	0	2	2	0
2	2	2	0	2	0	0	2	2	0
3	2	0	0	2	0	0	2	2	0
4	2	2	0	2	2	0	2	2	0
5	0	0	0	2	2	0	2	2	0
6	2	2	0	2	0	0	2	0	0
7	2	2	0	2	2	0	2	0	0
8	2	0	0	2	0	0	2	0	0
9	2	2	2	2	2	0	2	2	0
middle turbinate: MT	Nozzle A 30°administration angle	Nozzle A 40°administration angle	Nozzle A 50°administration angle	Nozzle B 30°administration angle	Nozzle B 40°administration angle	Nozzle B 50°administration angle	Nozzle C 30°administration angle	Nozzle C 40°administration angle	Nozzle D 50°administration angle
1	0	2	2	2	0	2	2	2	2
2	2	2	2	0	2	2	0	2	2
3	0	2	2	2	2	2	2	2	2
4	2	2	2	0	2	2	2	2	2
5	2	2	2	2	0	2	2	2	2
6	2	2	2	0	2	2	0	2	2
7	2	2	2	2	2	2	0	2	2
8	2	2	0	2	2	2	2	0	2
9	0	2	2	0	0	2	2	2	2
inferior meatus: IM	Nozzle A 30°administration angle	Nozzle A 40°administration angle	Nozzle A 50°administration angle	Nozzle B 30°administration angle	Nozzle B 40°administration angle	Nozzle B 50°administration angle	Nozzle C 30°administration angle	Nozzle C 40°administration angle	Nozzle D 50°administration angle
1	1	1	0	1	0	0	1	1	1
2	1	1	1	1	0	0	1	1	1
3	1	1	1	1	1	0	1	1	1
4	1	1	0	1	1	1	1	1	1
5	1	1	0	1	0	0	1	1	1
6	1	1	1	1	0	0	1	1	1
7	1	1	0	1	0	0	1	1	1
8	1	1	0	1	0	0	1	1	1
9	1	1	1	1	0	0	1	1	1
middle meatus: MM	Nozzle A 30°administration angle	Nozzle A 40°administration angle	Nozzle A 50°administration angle	Nozzle B 30°administration angle	Nozzle B 40°administration angle	Nozzle B 50°administration angle	Nozzle C 30°administration angle	Nozzle C 40°administration angle	Nozzle D 50°administration angle
1	0	0	0	0	0	0	0	0	0
2	0	0	0	0	0	0	0	0	0
3	0	0	0	0	0	0	0	0	0
4	0	0	0	0	0	0	0	0	0
5	0	0	0	0	0	0	0	0	0
6	0	0	0	0	0	0	0	0	0
7	0	0	0	0	0	0	0	0	0
8	0	0	0	0	0	0	0	0	0
9	0	0	0	0	0	0	0	0	0
nasopharynx: NP	Nozzle A 30°administration angle	Nozzle A 40°administration angle	Nozzle A 50°administration angle	Nozzle B 30°administration angle	Nozzle B 40°administration angle	Nozzle B 50°administration angle	Nozzle C 30°administration angle	Nozzle C 40°administration angle	Nozzle D 50°administration angle
1	0	0	0	0	0	0	2	0	0
2	0	0	0	0	0	0	2	0	0
3	0	0	0	0	0	0	2	0	0
4	0	0	0	0	2	0	2	0	0
5	0	0	0	0	2	0	2	0	0
6	0	0	0	0	0	0	2	0	0
7	0	0	0	0	0	0	2	0	0
8	0	0	0	0	0	0	2	0	0
9	0	0	0	0	0	0	2	0	0
olfactory cleft: OC	Nozzle A 30°administration angle	Nozzle A 40°administration angle	Nozzle A 50°administration angle	Nozzle B 30°administration angle	Nozzle B 40°administration angle	Nozzle B 50°administration angle	Nozzle C 30°administration angle	Nozzle C 40°administration angle	Nozzle D 50°administration angle
1	0	0	2	0	0	2	0	2	2
2	0	0	2	0	0	2	0	2	2
3	0	0	2	0	0	2	0	2	2
4	0	0	2	0	0	2	0	0	2
5	0	0	2	0	0	2	0	0	2
6	0	0	2	0	2	2	0	2	2
7	0	0	2	0	0	2	0	2	2
8	0	0	0	0	0	2	0	2	2
9	0	0	2	0	0	2	0	0	2
sphenoethmoidal recess: SR	Nozzle A 30°administration angle	Nozzle A 40°administration angle	Nozzle A 50°administration angle	Nozzle B 30°administration angle	Nozzle B 40°administration angle	Nozzle B 50°administration angle	Nozzle C 30°administration angle	Nozzle C 40°administration angle	Nozzle D 50°administration angle
1	2	2	0	2	2	2	2	2	2
2	2	2	0	2	2	2	2	2	2
3	2	2	0	2	2	0	2	2	2
4	2	2	0	2	2	0	2	2	2
5	2	2	0	2	2	2	2	2	2
6	2	2	0	2	2	0	2	2	2
7	2	2	0	2	2	0	2	2	2
8	2	2	0	2	2	0	2	2	2
9	2	2	0	2	2	0	2	2	2
